# Supplementary material for: Effect of Oat β-Glucan on Affective and Physical Feeling States in Healthy Adults: Evidence for Reduced Headache, Fatigue, Anxiety and Limb/Joint Pains
Source: Nutrients. 2021 May 1;13(5):1534. doi: 10.3390/nu13051534 (PMC8147290; doi:10.3390/nu13051534)
Supplement: Supplementary file 1 [file nutrients-13-01534-s001.zip]

Archive with 1 entries (1 files):
- nutrients-1160800-supplementary.pdf
